# Supplementary material for: Ocean acidification decreases grazing pressure but alters morphological structure in a dominant coastal seaweed
Source: PLoS One. 2021 Jan 28;16(1):e0245017. doi: 10.1371/journal.pone.0245017 (PMC7842949; doi:10.1371/journal.pone.0245017)
Supplement: S1 File — (XLSX) [file pone.0245017.s001.xlsx]

## Sheet: Sheet 1
Kinnby et al supplementary file 1
Individual	AreaA	AreaT	WeightA	WeightT	FvFmA	FvFmT	PiA	PiT	PhlorotanninsA	PhlorotanninsT	NA	15NA	CA	13CA	CNA	NT	15NT	CT	13CT	CNT
1	136.78	148.29	159.79	171.43	0.706	0.756	1.184	1.271	9.733	11.9	1.74761	7.17402	34.9703	-12.0432	20.0104	1.64724	6.42918	35.3024	-12.03	21.4312
2	125.35	252.96	187.21	190.99	0.442	0.699	0.446	0.561	9.216	9.8	1.56939	7.42949	36.3026	-10.3573	23.1317	1.37463	7.374	35.4951	-10.7902	25.8215
3	161.24	175.18	148.05	152.91	0.7	0.698	1.295	1.477	9.547	7.9	1.31542	6.55844	32.8967	-9.96264	25.0086	1.48236	5.60192	34.6272	-14.6531	23.3595
4	167.28	221.65	140.25	140.51	0.748	0.693	0.801	2.17	10.939	12.2	1.35057	6.49333	32.7037	-12.4745	24.2147	1.4454	6.76747	34.171	-14.9793	23.6412
5	124.21	200.15	140.74	146.41	0.717	0.69	1.294	1.547	8.472	8	1.39522	8.20554	37.2554	-11.9016	26.7021	1.37942	7.50913	36.4148	-13.5172	26.3987
6	131.44	179.06	149.25	158.14	0.749	0.736	2.133	1.217	14.036	8.4	1.593	6.93891	33.1104	-13.2805	20.785	1.64683	7.10565	34.295	-11.7642	20.8248
7	120.51	302.64	162.75	158.06	0.685	0.699	0.94	2.771	8.944	10	1.37054	6.79224	35.1799	-10.637	25.6687	1.53209	7.46672	35.419	-15.8942	23.1181
8	185.18	229.63	169.68	161.59	0.67	0.675	1.073	1.615	10.088	7.2	1.22162	6.87431	36.0133	-11.9293	29.4798	1.46261	6.07668	35.387	-16.5722	24.1944
9	169.11	218.28	130.73	138.04	0.665	0.72	0.441	2.028	10.21	10.4	1.30618	7.60319	35.8239	-11.1396	27.4265	1.62728	8.05877	36.1561	-14.6788	22.2188
10	147.26	160.82	158.42	171.43	0.676	0.699	1.96	2.107	8.428	9.8	1.6198	6.66794	32.919	-13.9979	20.3229	1.43598	6.64461	34.3886	-11.4169	23.9478
11	170.32	271.64	124.29	139.23	0.711	0.751	0.9	1.318	8.885	5.9	1.26685	7.08489	34.7412	-12.6812	27.4232	1.35491	6.66238	34.0012	-12.9873	25.0948
12	181.07	108.51	142.57	150.35	0.687	0.703	1.606	2.244	8.837	7	1.39478	6.83303	37.5789	-12.6309	26.9425	1.37499	6.90694	36.5802	-14.7202	26.604
13	192.94	225.34	147.4	155.09	0.71	0.732	1.034	1.905	11.932	5.7	1.29881	7.01526	35.4324	-10.0719	27.2806	1.49306	7.01051	35.0253	-13.7144	23.4586
14	196.16	255.9	129.28	158.79	0.692	0.681	1.986	1.516	6.418	11.1	1.6156	7.19125	34.965	-9.52619	21.6421	1.51375	6.68385	32.9116	-12.4636	21.7417
15	124.04	172.65	125.6	154.55	0.705	0.72	1.209	1.074	7.353	9.9	1.60074	6.67591	34.62	-13.1956	21.6275	1.20549	6.95308	36.5809	-13.509	30.3452
16	139.59	170.12	127.73	137.29	0.745	0.722	2.873	0.2	11.136	5	1.67275	6.61892	36.0017	-10.9121	21.5224	1.95201	6.44949	34.2639	-13.2166	17.5531
17	125.89	164.32	236.97	159.09	0.722	0.664	0.955	0.821	6.635	12.7	1.12987	6.4175	35.9814	-11.8745	31.8457	1.27586	6.87263	33.9945	-13.039	26.6445
18	130.7	127.6	170.49	151.43	0.68	0.697	1.061	1.393	7.304	9.2	1.54095	7.76628	35.7263	-13.3641	23.1846	1.53952	7.78413	36.4146	-14.6933	23.6533
19	163.3	254.44	182.8	128.8	0.7	0.675	1.719	1.049	8.872	15.8	1.44563	7.01893	35.1245	-11.8874	24.2971	1.64971	7.31185	36.1345	-15.4514	21.9036
20	186.89	167.52	143.92	129.58	0.736	0.667	2.088	2.097	16.294	8.1	1.4692	6.803	34.9876	-12.1595	23.8141	1.66933	6.9089	35.453	-15.3712	21.2379
21	141.45	130.13	136.13	136.31	0.75	0.727	4.337	2.348	11.145	10.1	1.17343	5.76235	36.5266	-13.7542	31.1281	1.049	6.35382	36.0893	-15.1797	34.4037
22	135.75	139.68	125.76	136.54	0.717	0.697	0.953	1.115	11.77	9.5	1.27235	6.1393	34.8996	-12.1982	27.4293	1.1935	5.96602	35.24	-15.2899	29.5267
23	144.66	209.23	130.08	121.6	0.612	0.749	0.534	1.708	9.666	8.2	1.25617	5.95879	35.7899	-11.9601	28.4913	1.03926	5.6555	35.7811	-14.1935	34.4294
24	172.39	155.68	140	126.4	0.702	0.704	1.547	2.267	9.152	8.4	0.990455	5.85042	36.2105	-10.5475	36.5595	1.11851	6.10471	36.0152	-12.4522	32.1993
25	124.43	133.56	120.85	117.49	0.6	0.753	0.529	1.794	11.721	8.7	1.19849	6.12549	37.923	-12.8581	31.6424	1.03973	5.88316	36.0726	-13.8947	34.6941
26	209.13	197.9	155.37	119.88	0.701	0.682	1.665	2.033	7.272	6.4	1.3253	5.59926	32.0808	-12.519	24.2065	1.47315	6.48767	33.473	-15.3638	22.722
27	124.02	136.5	108.46	108.82	0.696	0.717	3.27	4.202	6.687	8.4	1.47948	6.98898	35.0576	-11.8797	23.6959	1.61549	7.19004	36.8719	-15.6664	22.8239
28	165.96	144.92	91.48	117.54	0.709	0.699	2.144	2.621	8.655	9.2	0.973502	5.83529	36.6903	-11.8875	37.6889	1.28262	5.87208	34.5105	-15.419	26.9063
29	111.1	226.03	127.84	97.35	0.675	0.683	1.962	2.232	10.337	9.1	1.29329	6.24441	37.7478	-12.4546	29.1875	1.2913	6.91473	36.4783	-14.815	28.2492
30	119.98	114.83	111.68	111.42	0.683	0.662	1.484	1.148	7.864	9.5	1.21771	5.9351	38.1122	-10.6434	31.2982	1.30226	6.58467	35.9348	-13.5373	27.5942
31	146.47	163.98	113.14	122.89	0.684	0.683	1.551	1.63	10.939	4.6	1.65737	6.97623	34.8364	-13.2399	21.019	1.60459	6.40251	35.588	-13.3682	22.1788
32	177.48	201.34	103.91	120.65	0.709	0.7	2.279	2.421	10.21	7.6	1.45007	5.74698	35.4038	-13.4141	24.4152	1.22572	6.77324	38.0129	-12.6949	31.0128
33	176.18	198.4	104.48	115.79	0.716	0.705	4.077	2.374	8.428	10.9	1.47808	6.75783	36.2565	-14.1475	24.5296	1.35391	6.71244	35.3001	-15.9607	26.0727
34	130.84	127.47	116.28	110.49	0.695	0.722	1.081	3.303	8.885	8.9	1.75857	5.92991	33.7005	-14.4282	19.1636	1.42679	6.16198	35.214	-16.293	24.6806
35	116.38	150.91	125.71	112.57	0.693	0.698	1.494	2.879	8.837	10.3	1.10391	6.75651	37.1994	-11.245	33.6978	1.35393	6.86399	35.4989	-14.2909	26.2191
36	135.62	108.24	122.12	125.21	0.711	0.729	1.165	1.583	7.353	15.1	1.08015	6.68952	35.1981	-9.6306	32.5864	1.15643	5.82912	37.7538	-12.5285	32.6468
37	182.24	244.37	110.11	118.13	0.728	0.713	1.781	1.962	11.136	10.4	1.1272	6.10909	37.0061	-12.9606	32.8302	1.41513	6.29884	36.1498	-11.1963	25.5453
38	123.98	196.2	100	94.42	0.708	0.707	2.282	2.833	6.635	11.3	1.59833	7.03984	35.9537	-12.365	22.4945	1.46309	7.25809	34.9795	-12.4931	23.908
39	148.67	283.52	118.29	131.58	0.698	0.661	1.771	1.013	7.304	7.7	1.42012	6.37471	36.0534	-11.7848	25.3877	0.940772	6.16514	34.5182	-10.4618	36.6914
40	172.01	180.22	134.82	124	0.658	0.728	1.196	0.994	16.294	4.9	1.60431	6.85522	36.43	-13.1468	22.7075	1.03033	6.34366	37.5529	-10.6092	36.4474
41	120.21	188.49	138.13	143.49	0.731	0.709	1.361	2.172	10.3	8.6	1.18621	6.25308	37.0485	-11.1548	31.2327	1.81109	6.65177	34.0011	-14.5667	18.7738
42	143.08	207.42	131.58	139.23	0.747	0.7	2.486	0.661	9.8	10.3	1.0369	6.35687	37.4775	-10.7681	36.1437	1.32523	6.62577	35.3027	-12.738	26.6389
43	106.48	118.85	93.51	140.93	0.696	0.706	1.602	2.174	7.7	8	1.24489	6.6946	34.892	-11.8967	28.0281	1.48046	6.43348	35.2251	-15.3722	23.7933
44	129.01	138.44	123.26	118.93	0.709	0.706	2.074	1.094	9.5	9.3	0.962257	5.77614	36.0254	-10.0028	37.4384	0.864832	6.34603	37.8385	-11.6077	43.7524
45	193.25	188.03	133.93	148.9	0.695	0.683	1.065	0.926	11.7	10.4	1.47429	6.15167	36.2	-9	24.5297	1.06153	6.60154	37.8875	-11.618	35.6915
46	113.14	149.79	132.64	138.91	0.709	0.727	1.261	1.958	8.9	9.5	1.11966	7.16682	37.3784	-10.1826	33.3838	1.17029	6.97924	36.3833	-11.8849	31.0892
47	143.28	144.36	137.04	143.78	0.658	0.7	0.518	1.995	9	9.6	1.38101	6.17724	35.4333	-11.0145	25.6576	1.15063	6.14412	37.4762	-12.9342	32.5701
48	154.44	167.72	134.12	119.79	0.731	0.673	1.632	1.679	11.8	10.4	0.897179	6.21647	39.6953	-11.2465	44.2446	1.22792	6.17119	38.6068	-13.2055	31.4409
49	177.79	173.65	140.78	133.99	0.695	0.696	2.14	1.326	9.3	7.1	1.00541	5.82537	38.5378	-10.8893	38.3304	1.09135	6.85533	37.3216	-12.4257	34.1976
50	154.49	148.74	133.04	129.76	0.696	0.671	0.797	1.362	7.6	8.2	1.16604	5.88767	38.274	-12.8664	32.8241	0.945212	5.96823	40.0559	-12.2406	42.3777
51	133.15	162.79	133.52	152.63	0.69	0.702	1.434	1.172	9	10	1.27582	6.81582	34.8895	-12.1611	27.3467	1.10264	6.59458	35.3361	-11.2141	32.0468
52	110.17	164.27	133.87	133.05	0.707	0.701	0.928	1.801	11.8	12.4	1.14674	5.91111	38.4305	-10.7902	33.5128	1.18427	5.60958	37.1696	-11.3901	31.3861
53	138.78	154.19	141.94	159.24	0.722	0.743	2.565	1.524	6.9	9.6	1.39993	5.96557	35.0626	-12.9528	25.0459	0.798316	6.22885	39.0413	-11.9763	48.9046
54	146.03	210.26	148.26	136.59	0.714	0.716	0.515	2.21	9.9	7	1.06291	6.11401	41.734	-10.53	39.2639	1.02849	6.87053	36.6922	-12.6395	35.6759
55	125.49	143.48	139.59	143.87	0.699	0.688	1.388	1.398	10.7	10.2	1.17558	5.86481	36.3935	-12.6754	30.9579	0.944335	6.42219	37.2102	-13.4135	39.4035
56	166.58	198.57	141.43	139.22	0.691	0.737	1.171	1.382	11	11.5	1.46454	6.65876	36.3398	-12.2249	24.8132	1.01536	6.62275	35.6505	-11.9881	35.1112
57	168.49	146.31	133.98	136	0.68	0.592	0.782	0.304	14	14.4	0.977936	6.44857	36.4096	-9.7266	37.2311	0.865123	5.94759	39.4282	-11.7116	45.5753
58	145.98	154	140.61	138.29	0.683	0.646	0.836	0.554	13.6	14.3	1.47749	6.46939	35.4541	-10.9934	23.9961	1.12388	6.27797	36.2544	-11.968	32.2582
59	105.95	247.01	143.4	141.46	0.67	0.7	0.948	1.704	9.8	6.4	1.04047	6.10136	37.9208	-11.0181	36.4458	0.817622	6.16116	36.3789	-11.5966	44.4936
60	135.19	149.46	131.85	142.96	0.701	0.662	0.562	0.502	7.5	8	1.2289	6.20621	37.4099	-11.001	30.4417	0.949866	6.57687	36.9122	-12.2708	38.8605
